# Supplementary material for: Afforested farmland vs. forestland: Effects of bark stripping by Cervus elaphus and climate on production potential and structure of Picea abies forests
Source: PLoS One. 2019 Aug 15;14(8):e0221082. doi: 10.1371/journal.pone.0221082 (PMC6695186; doi:10.1371/journal.pone.0221082)
Supplement: S2 File — (XLSX) [file pone.0221082.s002.xlsx]

## Sheet: ring_width
	Farmland - ring width			Forest - ring width			Farmland - detrended			Forest- detrended
Year	Healthy	Small damage	Large damage	Healthy	Small damage	Large damage	Healthy	Small damage	Large damage	Healthy	Small damage	Large damage
1964	4.9625	4.32476	4.03	3.43714	3.34	3.34	0.863935	0.767335	0.688424	1.04647	1.06
1965	5.78483	4.82292	4.94143	3.464	2.9925	2.9925	0.984033	0.832939	0.847869	0.923905	0.967453	0.695383
1966	5.99727	4.73571	4.95	4.31875	3.29	4.04	0.999663	0.848845	0.982652	1.09513	0.984521	1.42413
1967	6.40611	6.18429	4.84167	3.92526	3.168	3.88	1.07305	1.07386	1.06293	0.977607	1.01327	1.09193
1968	6.22838	6.36051	5.05143	3.80273	2.99909	3.48	1.11419	1.05749	1.10265	0.789923	0.944946	0.975768
1969	6.0745	5.66636	4.80765	4.37926	2.83364	4.2	1.10604	1.02254	0.984504	0.859441	0.893881	0.722028
1970	5.73045	7.8466	5.16947	3.41138	2.7225	2.87	1.08115	1.03509	1.12765	0.738703	0.797662	0.550724
1971	4.975	4.97771	3.9405	3.46552	3.42929	4.51	0.983061	0.9256	0.919789	0.733209	0.883128	1.04846
1972	5.02122	5.02882	3.65762	3.99533	3.76571	4.38	1.02806	0.969352	0.91887	0.905479	1.08787	1.0499
1973	5.12843	4.93071	3.91476	4.69485	4.30706	5.38333	1.0429	1.00908	0.935657	1.02233	1.09908	1.20723
1974	5.50038	4.68246	4.12	4.47944	3.42421	3.98833	1.16788	1.02435	1.12989	0.971241	0.892327	0.90542
1975	4.9217	5.1405	4.15545	5.64333	6.0775	4.995	1.11869	1.06908	1.10467	1.22987	1.21165	1.14791
1976	4.856	4.79317	4.36217	4.99771	4.19391	4.53	1.10333	1.08219	1.19716	1.03566	1.00158	1.02168
1977	3.81411	4.06044	3.58577	5.28868	4.6068	4.92625	0.954065	0.916007	1.08145	1.09424	1.02683	1.12098
1978	4.76893	5.12391	4.07154	4.86589	4.0308	3.78111	1.19566	1.18681	1.18232	1.017	1.09062	0.964386
1979	3.9081	4.52014	3.30077	5.03102	3.65222	3.641	1.0404	1.11403	1.0782	1.02218	0.979951	1.01643
1980	3.37293	3.71479	3.08769	5.06672	3.69679	3.756	0.914244	0.97981	0.977411	1.06545	0.995724	1.11285
1981	3.21217	3.47724	2.805	5.61129	4.01483	4.29091	0.908409	0.970036	1.02026	1.16943	1.13885	1.09238
1982	3.6177	3.60423	3.26538	5.50097	3.86267	3.85364	1.03792	1.04039	1.10482	1.19497	1.08792	1.13628
1983	3.51492	3.73709	2.56929	4.19635	2.90968	2.67909	1.06528	1.14552	1.03525	0.946887	0.863509	0.845574
1984	2.68594	2.70059	2.57433	3.538	2.81	2.41909	0.877097	0.92516	0.979681	0.852517	0.847344	0.821071
1985	2.43266	2.53782	2.47533	3.85908	2.87806	2.46545	0.801713	0.831627	0.881571	0.922191	0.8975	0.850867
1986	2.56031	2.47216	2.50067	3.77723	2.81438	2.63909	0.859135	0.863236	0.961537	0.956784	0.89493	0.914413
1987	2.61415	2.61922	2.42167	3.92862	3.06562	2.85182	0.890579	0.923791	1.06272	1.04259	1.01085	1.0939
1988	3.04015	2.66527	2.37	4.15045	3.21667	2.99273	1.01479	1.00371	1.04007	1.13956	1.12345	1.17241
1989	3.02667	2.66879	2.16029	4.02119	2.86788	3.03692	1.09701	1.03187	0.949448	1.12419	1.03039	1.06374
1990	2.89136	2.78467	1.83206	3.50118	2.90971	2.84231	1.02854	1.04566	0.940957	1.01294	1.00818	0.964218
1991	2.60776	2.33484	1.83	3.13382	2.70441	2.39231	0.963374	0.916527	0.913702	0.952838	0.994765	0.884273
1992	2.32149	2.06137	1.64257	2.72706	2.59324	2.21308	0.867008	0.843463	0.980389	0.880855	0.989096	0.853152
1993	1.9094	1.74137	1.45829	2.69088	2.26765	2.30231	0.739194	0.716998	0.787496	0.835294	0.894206	0.892356
1994	2.02537	1.77126	1.242	2.36294	2.18118	1.885	0.780005	0.762374	0.76719	0.77997	0.862217	0.781387
1995	2.01662	1.76021	1.11314	2.59235	2.30176	2.03786	0.790311	0.769401	0.700434	0.880517	0.959686	0.909097
1996	2.18203	2.0451	1.23944	2.28544	2.04382	2.13067	0.870533	0.865025	0.794715	0.777391	0.823132	0.924854
1997	2.11812	1.93722	1.31389	3.03735	2.49588	2.602	0.83703	0.84038	0.850715	1.06708	1.0917	1.12761
1998	2.65565	2.56182	1.63194	3.07338	2.42559	2.53467	1.04576	1.10628	1.11386	1.09785	1.10092	1.118
1999	2.559	2.5067	1.51194	3.52912	2.91618	2.826	1.08298	1.13072	1.05258	1.28847	1.35134	1.33151
2000	2.80857	2.8076	1.45806	2.59897	2.05735	2.176	1.16469	1.25518	1.06712	0.946105	0.904019	0.997306
2001	2.51943	2.5536	1.15108	2.73382	2.12206	2.57533	1.07162	1.16395	0.896774	1.06285	0.980871	1.12903
2002	2.74761	2.5152	1.18974	2.96618	2.33229	3.022	1.16432	1.1625	0.951002	1.15342	1.10265	1.26995
2003	2.81319	2.68	1.27974	2.23221	1.72943	2.02933	1.19205	1.23232	1.04935	0.857849	0.805261	0.833643
2004	2.13389	1.74451	0.938947	2.21824	1.78111	2.054	0.914178	0.853835	0.751831	0.85123	0.834837	0.772966
2005	2.25397	1.92165	0.921316	2.07353	1.68556	1.40188	0.989252	0.934874	0.814871	0.814275	0.78334	0.600663
2006	2.38699	2.18577	0.986579	2.00868	1.82541	1.44312	1.0659	1.05536	0.865313	0.788747	0.832321	0.716669
2007	2.2026	2.01269	0.999211	2.31	2.26342	1.67687	1.03337	0.984206	0.928113	0.89922	0.917498	0.785505
2008	2.37932	2.04356	1.07737	2.4125	2.09158	1.43188	1.04654	1.02289	1.01159	0.962632	0.913141	0.71419
2009	2.1326	2.10558	0.903684	2.61397	2.25658	2.08062	1.02541	1.00958	0.830619	1.00408	1.06183	1.05132
2010	1.8289	1.75327	0.871579	2.11809	1.7759	1.38882	0.866482	0.885325	0.789133	0.840684	0.827603	0.791434
2011	1.77904	1.70952	0.727895	2.82956	2.47846	2.42	0.883705	0.86496	0.759181	1.11963	1.13585	1.22657
2012	1.85712	1.75135	0.749211	3.24426	2.91359	2.79722	0.918208	0.924243	0.728922	1.30779	1.33961	1.2918
2013	2.21311	2.03471	0.822632	2.57985	2.18821	1.89	1.04443	1.05965	0.885151	1.05752	0.968884	0.871676
2014	1.76054	1.64317	0.849474	2.87044	2.3659	1.77333	0.918831	0.940213	0.85897	1.18878	1.13219	0.851392
2015	2.18622	1.73452	0.818947	1.95676	1.50026	1.04889	1.13227	0.98013	0.836196	0.847517	0.695816	0.483487
2016	1.40446	1.51837	0.737105	2.19176	1.77385	1.75333	0.764104	0.844693	0.954952	0.93391	0.931591	0.868437
